# Supplementary material for: A new minute ectosymbiotic harpacticoid copepod living on the sea cucumber Eupentacta fraudatrix in the East/Japan Sea
Source: PeerJ. 2018 Jun 14;6:e4979. doi: 10.7717/peerj.4979 (PMC6004304; doi:10.7717/peerj.4979)
Supplement: Supplemental Information 1 [file peerj-06-4979-s001.fasta]

>Microchelonia_koreensis_18S
GAAACTGCGAATGGCTCATTAAATCACATCATATATACAGGATAGTGTCAGTACTTGGATAACTGCGGTAATTCTGGAGCTAATACATGCACTACAGCCCCAAACTTGCGTGAGGGGTGCTTTTATTAGATCAAAACCAAACGGCCCTCTTTGCGGGGGGCCGTCCTCTTGGTGACTCTGAATAACTTTTAGCGGATCGCATGGACTTGTTCCGGCGACGTATCCTTCTATGGTGTGCCCTATCAACTGTCGACGGTGGCATAGACGCCCACCGTGGTTTTGACGGGTAACGGGGAATCAGGGTTCGATTCCGGAGAGGGAGCCTGAGAAACGGCTACCACTTCTACGGAAGGCAGCAGGCACGCAAATTACCCATTGGCCGCAGGCCGAGGTAGTGACGAAAAATAACGATACCGGACTCATCCGAGGCCCGGTAATCGGAATGAGTACACTTTAAAACCTTTAACGAGGAACCATTGGAGGGCAAGTCTGGTGCCAGCAGCCGCGGTAATTCCAGCTCCAATAGTCTATGCGAATCTTGTTGCGGTTAAAAAGCTCGTAGTTGGATCTCTGCAGGTCTCCCACGGTTCGTTTCGACGCTACTGTGGGTGTGGACCTGTACCCACGCTGGGAGTTTATCCAGTGGGTGCTCTTAACCGAGTGTCCGCGGGGTCTCCCGTTTTTACTTTGAAAAAATTAGAGTGCTCAAAGCAGGCCTCACGGCTTGAATATTCGTGCATGGAATAATGGAATAGGACGTCGTTTCTATTTTGTTGGTTTTCGGAAATCGACGTAATGACTAATAGGGACAGTCGGGGGCATTAGTATTCAGGCGACAGAGGTGAAATTCTTGGACCGTCTGAAGACTAACTACTGCGAAAGCATTTGCCAAGAATGTTTTCATTAATCAAGAACGAAAGTTAGAGGTTCGAAGGCGATCAGATACCGCCCTAGTTCTAACCATAAACGATGCCAGCTAGCGATCCGTGGGTGTTTTATCTTTAGGCTCCACGGGAAGCTTCCGGGAAACCAAAGCCTTTGGGTTCCGGGGGAAGTATGGTTGCAAAGCTGAAACTTAAAGGAATTGACGGAAGGGCACCACCAGGAGTGGAGCCTGCGGCTTAATTTGACTCAACACGGGAAATCTCACCAGGCCCGGACACTGGAAGGATTGACAGATTGAGAGCTCTTTCTCGATTCGGTGGGTGGTGGTGCATGGCCGTTCTTAGTTGGTGGAGTGATTTGTCTGGTTAATTCCGATAACGAACGAGACTCTTTCCTGCTAAATAGTGCGAGTGACATTTTTTTCGCTCGCAATTCTTCTTAGAGGGACTGGCGGCGTCTAGCCGCACGAGATTGAGCAATAACAGGTCTGTGATGCCCTTAGATGTTCTGGGCCGCACGCGCGCTACACTGAACGGATCAGCGTGTTTTCCCTTCCCGAGAGGGACGGGTAACCCGCTGAACCCCGTTCGTGGTAGGGATCGGGGCTTGCAATTATTCCCCGTGAACCAGGAATTCCCAGTAAGCGCAAGTCATAAGCTTGCGTTGATTACGTCCCTGCCCTTTGTACACACCGCCCGTCGC
>Vostoklaophonte_eupenta_18S
TCAAGTACAAGCCTCATTAAGGTGAAACCGCGAATGGCTCATTAAATCACATCACATATACAGGATAGTCTCAGTACTTGGATAACTGCGGTAATTCTGGAGCTAATACATGCAATACTGCCCCAAACTTGCGTGCGGGGTGCTTTTATTAGATCAAAACCAAACGGCCCTCTTTGCGGGGGGCCGTCCCCCTGGTGACTCTGAATAACTTTTAGCGGATCGCACGGACTCGTTCCGGCGACGTATCCTTCTATGGTGTGCCCTATCAACTGTCGTCGGTGGCATAGACGCCCACCGTGGTTTTGACGGGTAACGGGGAATCAGGGTTCGATTCCGGAGAGGGAGCCTGAGAAACGGCTACCACTTCTACGGAAGGCAGCAGGCACGCAAATTACCCATTGGCCGCAGGCCGAGGTAGTGACGAAAAATAACGATACCGGACTCATCCGAGGCCCGGTAATCGGAATGAGTACACTTTAAAACCTTTAACGAGGAACCATTGGAGGGCAAGTCTGGTGCCAGCAGCCGCGGTAATTCCAGCTCCAATAGTCTATGCGAATATTGTTGCGGTTAAAAAGCTCGTAGTTGGATCTCTGCAGGTCTCCCACGGTTCGTTTCGACGCTACTGCGGGTCTGGACCTGTACCCACGCTGGGAGTTTATCCAGCGGGTGCTCTTGACCGAGTGTCCGCGGGGTCTCCCGTTTTTACTTTGAAAAAATTAGAGTGCTCAAAGCAGGCCTCACGGCTTGAATATTCGTGCATGGAATAATGGAATAGGACGTCGTTTCTATTTTGTTGGTTTTCGGAAATCGACGTAATGACTAATAGGGACAGTCGGGGGCATTAGTATTCAGACGACAGAGGTGAAATTCTTGGACCGTCTGAAGACTAACTACTGCGAAAGCATTTGCCAAGAATGTTTTCATTAATCAAGAACGAAAGTTAGAGGTTCGAAGGCGATCAGATACCGCCCTAGTTCTAACCATAAACGATGCCAGCTAGCGATCCGTGGGTGTTTTATCTTTAGGCTCCACGGGAAGCTTCCGGGAAACCAAAGCCTTTGGGTTCCGGGGGAAGTATGGTTGCAAAGCTGAAACTTAAAGGAATTGACGGAAGGGCACCACCAGGAGTGGAGCCTGCGGCTTAATTTGACTCAACACGGGAAATCTCACCAGGCCCGGACACTGGAAGGATTGACAGATTGAGAGCTCTTTCTCGATTCGGTGGGTGGTGGTGCATGGCCGTTCTTAGTTGGTGGAGTGATTTGTCTGGTTAATTCCGATAACGAACGAGACTCTTTCCTGCTAAATAGTGCGAGCGACATTTTTTTTTCGCTCGCAATTCTTCTTAGAGGGACTGGCGGCGTCTAGCCGCACGAGATTGAGCAATAACAGGTCTGTGATGCCCTTAGATGTTCTGGGCCGCACGCGCGCTACACTGAACGGATCAGCGTGTCTTCCCTTCCCGAGAGGGACGGGTAACCCGCTGAACCCCGTTCGTGGTAGGGATCGGGGCTTGCAATTATTCCCCGTGAACCAGGAATTCCCAGTAAGCGCAAGTCATAAGCTTGCGTTGATTACGTCCCTGCCCTTTGTACACACCGCCCGTCGCTACTACCGATTGAACGTTTTAGTGAGGTATTTGGATCGGAGCTGCTGGACTTGCGGTCCGGTCGATTCTGAGAAGACTCCCAAACTGAGCGTT
